# Supplementary material for: Herpes simplex virus blocks host transcription termination via the bimodal activities of ICP27
Source: Nat Commun. 2020 Jan 15;11:293. doi: 10.1038/s41467-019-14109-x (PMC6962326; doi:10.1038/s41467-019-14109-x)
Supplement: Supplementary file 5 — Supplementary Data 2 [file 41467_2019_14109_MOESM5_ESM.xlsx]

## Sheet: Primers
		5'-3'(Resitriction sites are green)
For ICP27 mutants
	ICP27-F	ACAGGATCCGCGACTGACATTGATATGCTAATTG
	ICP27-R	ACACTCGAGCTAAAACAGGGAGTTGCAAT
	ICP27-dLeuF	ACAGGATCCGCGACTGACATTCTGGACGAGGACCCCCCCGAG
	ICP27-d1-2-F	ACAGGATCCGCGACTGACATTGATATGCTAATTGACCTCGACGCCGCTCGCCCGGCGGT
	ICP27-d2-3-F	GACGGACCGGAGCCGATACTCGGGGCCCGGCGACCGTCTTG
	ICP27-d2-3-R	CAAGACGGTCGCCGGGCCCCGAGTATCGGCTCCGGTCCGTC
	ICP27-d4-5-F	ACCGACCAAAGCCCAGCCTGCCCCCGGGGCCGCCGATGGTTTG
	ICP27-d4-5-R	CAAACCATCGGCGGCCCCGGGGGCAGGCTGGGCTTTGGTCGGT
	ICP27-d5-6-F	GTCGGGGTCGCGGTGGTCCCGGGGGACCCCGCCCCGGGGCGGGGTG
	ICP27-d5-6-R	CACCCCGCCCCGGGGCGGGGTCCCCCGGGACCACCGCGACCCCGAC
	ICP27-m15F	AGAGAAGATGCATTTCTACCTCCTGGAGGCCTGCATGGCGGGCCTGATC
	ICP27-m15R	GATCAGGCCCGCCATGCAGGCCTCCAGGAGGTAGAAATGCATCTTCTCT
	ICP27-m16F	AGGAGTGTTCGAGTCGTGTCCTGGAGTTGACGGCCAGTCACAT
	ICP27-m16R	ATGTGACTGGCCGTCAACTCCAGGACACGACTCGAACACTCCT
	ICP27-n406R	ACACTCGAGCTAGCCTCGCGCCTTCAGGTAGCA
	ICP27n504-R	ACACTCGAGCTAGCCGTGCACGTACGG
For UPS and PAS
	SPTSSA-UPS-F	ACAGATATCTGATAATTCTTGAGACAAAAGG
	SPTSSA-UPS-R	ACAGATATCAATAGACCAGACATTTGCATC
	SPTSSA-PAS-F	ACAGATATCTGTTAGTAAATAACAGGGAAATC
	SPTSSA-PAS-R	ACACTCGAGTACTGCACACTTAATAGACTAC
	KDM4C-UPS-F	ACAGATATCagttggcagactagtcaagtcag
	KDM4C-UPS-R	ACAGATATCTACAAACACATAATGAAAGAAAC
	KDM4C-PAS-F	ACAGATATCAAATTAGAGTTTAAATAAATATGCTTTG
	KDM4C-PAS-R	ACACTCGAGagtatgtcctgatagccagc
	POLR2A-UPS-F	ACAGATATCACGTCACCTGCCTACGAGCC
	POLR2A-UPS-R	ACAGATATCAAAATACCCTTTACCCGCCCCGCATC
	POLR2A-PAS-F	ACAGATATCAACTTAGGGGTAGTTCCTG
	POLR2A-PAS-R	ACACTCGAGacagatcaagcagcagcccag
	ICP27-UPS-F	ACAGATATCGCGACTGACATTGATATGC
	ICP27-UPS-R	ACAGATATCTCCTGGCGGTGCGTGTCTAGG
	ICP27-PAS-F	ACAGATATCGTGTTCGAGTCGTGTCTGCGAG
	ICP27-PAS-R	ACACTCGAGCGCCGGGCCCACCCCCGCCATCTGCCGTGACCCAC
	ICP22-PAS-F	ACATCTAGACCGGAAAATGCGCTTCTCCAC
	ICP22-PAS-R	ACACTCGAGCCAATAAACCCCCAAACACCCCCCATGTC
CLIP linkers and primers
	3’ RNA linker	[Phos]GAUCGGAAGAGCACACGUCU-puromycin
	5’ RNA linker	Bio-ACACGACGCUCUUCCGAUCU
	CLIP-RT	AGACGTGTGCTCTTC
	PE1	AATGATACGGCGACCACCGAGATCTACACTCTTTCCCTACACGACGCTCTTCCGATCT
	PE2 with index	CAAGCAGAAGACGGCATACGAGATCGTGATGTGACTGGAGTTCAGACGTGTGCTCTTCCGATC
3'RACE
	Renilla-F1	TGGAGAATAACTTCTTCGTG
	Renilla-F2	AGAGAAAGGTGAAGTTCGTCG
	Firefly-F1	AGCGACCAACGCCTTGATTGAC
	Firefly-F2	TACGTCGCCAGTCAAGTAAC
	3'RACE-RT	CCAGTGAGCAGAGTGACGAGGACTCGAGCTCAAGCTTTTTTTTTTTTTTTTTTTT
	3'RACE-R1	CCAGTGAGCAGAGTGACG
	3'RACE-R2	GAGGACTCGAGCTCAAGC
For gel shift assay
	ICP27-gelshift-F	ACAGAGCTCCTTTGGCCGCAGCGCACAGGTCAT
	ICP27-gelshift-R	ACAGGATCCCCCTCCTTGGCCCGCCAGCA
	KDM4C-gelshift-F	ACAGAGCTCTACAAAATACACCCAATGAATTGG
	KDM4C-gelshift-R	ACAGGATCCAAAACTTCTTTGGGATCATAGAAG
For qPCR
	SRSF3-exF	GCAGTCCGAGAGCTAGATGG
	SRSF3-exR	TTCACCATTCGACAGTTCCA
	SRSF3-roF	GGGAAACAAGCCACATCTCT
	SRSF3-roR	ATGGGCAGGTATCATCAGGA
	DDX5-exF	GCCATGTCGGGTTATTCG
	DDX5-exR	GGTTTCCAAACTTCTTTCCAGA
	DDX5-roF	CGTGGTGTAGCCACTTGAGTC
	DDX5-roR	ATTTTAATTTTCTGGACTGCAAAAC

## Sheet: Plasmids
For protein expression
	pMS2-MBP
	ICP27-pGEX-4T-1
	pMAL-Dest-ICP27
	ICP27-pET-51b(+)
For in vitro assay
	L3-pBluescript II KS +
	SVL-pBluescript II KS +
	NR3C1-pBluescript II KS +
	BASP1-pBluescript II KS +
	ICP27pA-pBluescript II KS +
	ICP22pA-pBluescript II KS +
	3MS2-ICP27pA-pBluescript II KS +
	3MS2-L3-pBluescript II KS +
	ICP27-gelshift-pBluescript II KS +
	KDM4C-gelshift-pBluescript II KS +
For ICP27 overexpression in mammalian cells
	FLAG-ICP27-pcDNA3
	λN-FLAG-ICP27-pcDNA3
	FLAG-dLeu-pcDNA3
	FLAG-d1-2-pcDNA3
	FLAG-d2-3-pcDNA3
	FLAG-d4-5-pcDNA3
	FLAG-d5-6-pcDNA3
	FLAG-m15-pcDNA3
	FLAG-m16-pcDNA3
	FLAG-n406-pcDNA3
	FLAG-n504-pcDNA3
For luciferase assay
	SPTSSA-pPASPORT
	KDM4C-pPASPORT
	POLR2A-pPASPORT
	ICP27-pPASPORT
	SP1440-SPTSSA-pPASPORT
	KD1440-KDM4C-pPASPORT
	PO1440-POLR2A-pPASPORT
	IC1440-ICP27pA-pPASPORT
	IC1440-KDM4C-pPASPORT
	KD1440-ICP27pA-pPASPORT
	2BoxB-BASP1-pPASPORT
	2BoxB-ICP27pA-pPASPORT
	BASP1-pPASPORT
	NR3C1-pPASPORT
	SVL-pPASPORT
	ICP22pA-pPASPORT

## Sheet: Antibodies
Protein	Source	catalogue
ICP27	Virusys	P1113 and P1119
CPSF160	Bethyl	A301-580A
CPSF100	Bethyl	A301-581A
CPSF73	Bethyl	A301-091A
CPSF30	Bethyl	A301-585A
Fip1	Bethyl	A301-462A
Symplekin	Bethyl	A301-465A
WDR33	Bethyl	A301-152A
CstF64	Bethyl	A301-092A
CstF77	Bethyl	A301-096A
CstF50	Bethyl	A301-250A
CFIm68	Bethyl	A201-358A
CFIm59	Bethyl	A301-360A
