# Supplementary material for: Herpes simplex virus blocks host transcription termination via the bimodal activities of ICP27
Source: Nat Commun. 2020 Jan 15;11:293. doi: 10.1038/s41467-019-14109-x (PMC6962326; doi:10.1038/s41467-019-14109-x)
Supplement: Supplementary file 6 — Source Data [file 41467_2019_14109_MOESM6_ESM.xlsx]

## Sheet: Figure 3b
Figure 3b

## Sheet: Figure 3c
Figure 3c

## Sheet: Figure 3d
Figure 3d

## Sheet: Figure 4a
Figure 4a

## Sheet: Figure 4e
Figure 4e

## Sheet: Figure 4f
Figure 4f

## Sheet: Supplemental Fig. 2a
Supplemental Fig. 2a

## Sheet: Supplemental Fig. 2b
Supplemental Fig. 2b

## Sheet: Supplemental Fig. 3a
Supplemental Fig. 3a

## Sheet: Supplemental Fig. 3b
Supplemental Fig. 3b

[truncated: 5 more sheets: Supplemental Fig. 4a, Supplemental Fig. 4b, Supplemental Fig. 6, Supplemental Fig. 7, Supplemental Fig. 8]
